# Supplementary material for: Genetic Structure of Qiangic Populations Residing in the Western Sichuan Corridor
Source: PLoS One. 2014 Aug 4;9(8):e103772. doi: 10.1371/journal.pone.0103772 (PMC4121179; doi:10.1371/journal.pone.0103772)
Supplement: Table S1 — Y chromosome and mtDNA haplogroup frequencies of Qiangic populations. (XLS) [file pone.0103772.s001.xls]

## Sheet: Y chromosome
Population	DB	DF	XL	YJ	WSC-Qiangic
Sample Size	18	16	46	47	127
C*	5.56	0	2.17	0	1.57
C3*	0	0	0	10.64	3.94
D1a*	44.44	12.5	8.7	6.38	13.39
D3*	5.56	0	2.17	0	1.57
D3a*	0	37.5	21.74	19.15	19.69
F*	0	0	2.17	0	0.79
N1c1a	0	12.5	2.17	0	2.36
J	0	0	0	2.13	0.79
O1a1	0	6.25	8.7	21.28	11.81
O2*	0	0	2.17	2.13	1.57
O2a*	0	0	4.35	0	1.57
O2a1*	0	0	2.17	2.13	1.57
O2a1a	11.11	0	0	2.13	2.36
O2b	0	0	2.17	0	0.79
O3a*	0	0	2.17	2.13	1.57
O3a1*	0	6.25	0	2.13	1.57
O3a1a	0	6.25	0	0	0.79
O3a1c	0	0	15.22	0	5.51
O3a2b	5.56	0	2.17	4.26	3.15
O3a2c1*	5.56	0	6.52	6.38	5.51
O3a2c1a	22.22	12.5	10.87	19.15	15.75
Q1a1	0	0	4.35	0	1.57
R2	0	6.25	0	0	0.79

## Sheet: mtDNA
Population	DB	DF	XL	YJ	WSC-Qiangic
Sample size	46	40	119	192	397
A*	4.35	10	2.52	2.08	3.27
A2d1a	0	2.5	0.84	0	0.5
A2i	0	0	0	0.52	0.25
A4*	2.17	5	4.2	12.5	7.81
A4b	0	0	0	0.52	0.25
A4e2	0	0	0	0.52	0.25
A11	0	0	1.68	0.52	0.76
A11b	2.17	0	0	0.52	0.5
B4*	2.17	0	9.24	2.6	4.53
B4a	0	5	0	0	0.25
B4b1b'c	0	0	0.84	0	0.25
B4c1b	0	0	0.84	0	0.25
B5a	0	0	0	0.52	0.25
B5a1d	0	0	0.84	0	0.25
B5a2a1	0	0	0	1.04	0.5
B5b	0	0	2.52	0	0.76
B5b2	4.35	0	0	0	0.5
C*	6.52	0	0.84	2.08	2.27
C4d	4.35	0	0	6.25	3.27
D4*	6.52	5	9.25	10.42	9.07
D4a	4.35	0	0	0	0.5
D4a3	0	0	0.84	0	0.25
D4b2b2b	0	0	1.68	0	0.5
D4e1a1	2.17	0	0	0	0.25
D4g2a1a	0	0	0	1.04	0.5
D4j3	4.35	5	0.84	1.04	1.76
D4q	0	0	0	1.04	0.5
D4i	0	0	0.84	0	0.25
D5*	0	0	3.36	1.04	1.51
D5a2a	2.17	7.5	3.36	0.52	2.27
D5a2a1	4.35	0	0	0	0.5
D5a3	0	0	0.84	0	0.25
F*	6.52	0	0.84	1.04	1.51
F1	6.52	12.5	1.68	5.73	5.54
F1a	0	0	0.84	0	0.25
F1a1	4.35	0	0	1.04	0.76
F1a4	0	0	0.84	0	0.25
F1c1a	0	0	0.84	0	0.25
F1e1a	0	0	0	0.52	0.25
F2a'b	0	0	1.68	0	0.5
F2a	0	0	0.84	0	0.25
F2b1	0	0	0	0.52	0.25
F3b	0	0	0.84	0	0.25
F4a1	0	0	0	1.04	0.5
G*	6.52	2.5	1.68	2.08	2.52
G2a	0	10	5.04	0.52	2.77
G2b1b	0	2.5	0.84	4.69	2.77
G2a/G3	4.35	0	0	0	0.5
G3	2.17	5	3.36	5.73	4.53
G3a1	0	0	0	1.04	0.5
M*	2.17	2.5	1.68	1.56	1.76
M10	0	0	0	0.52	0.25
M10a	0	0	0	2.6	1.26
M11a2	2.17	7.5	0	0	1.01
M7	0	0	0.84	0	0.25
M7b	0	2.5	0.84	0	0.5
M7b1'5'6	2.17	0	0	0	0.25
M7b1	0	0	1.68	0.52	0.76
M7c1b	0	0	0	0.52	0.25
M8	0	0	0	0.52	0.25
M8a2'3	2.17	0	0	0	0.25
M9a	0	10	1.68	1.04	2.02
M9a1a	0	0	5.88	5.21	4.28
M9a1a1c	0	0	1.68	0	0.5
M9a1b1	2.17	0	3.36	0.52	1.51
M9b	2.17	0	0.84	0	0.5
M12	0	0	0.84	0.52	0.5
M13a1	0	0	0.84	0.52	0.5
M13a1b	4.35	0	2.52	2.6	2.52
M13a2	0	0	0	0.52	0.25
M33c	0	0	0	0.52	0.25
M62b	0	0	0	1.56	0.76
M74a	0	0	0.84	0	0.25
N9a	0	0	3.36	0	1.01
N9a1'3	0	0	0	0.52	0.25
R*	2.17	2.5	4.2	2.08	2.77
R9b1a1a	0	0	0.84	0	0.25
R9b1a2a	0	0	0	5.73	2.77
R9c1	0	2.5	0	0.52	0.5
R11	0	0	0.84	0	0.25
U	0	0	0	1.04	0.5
Y1	0	0	0.84	0	0.25
Z*	0	0	1.68	2.08	1.51
Z4	0	0	0	0.52	0.25
