# Supplementary material for: Genetic Structure of Qiangic Populations Residing in the Western Sichuan Corridor
Source: PLoS One. 2014 Aug 4;9(8):e103772. doi: 10.1371/journal.pone.0103772 (PMC4121179; doi:10.1371/journal.pone.0103772)
Supplement: Table S3 — Y chromosome and mtDNA haplogroup frequencies used in PCA plot and haplogroup contributions to each PC. (XLS) [file pone.0103772.s003.xls]

## Sheet: Y_PCA_HGfrequency
Population	linguistic subdivision	D	D1	C	C3	G	J	N	O	O1	O2	O2b	O3*	O3a3b	O3a3c	P	Q	R
DF	Tibeto-Burman	37.5	12.5	0	0	0	0	12.5	0	6.25	0	0	12.5	0	12.5	0	0	6.3
DB	Tibeto-Burman	5.56	44.4	5.56	0	0	0	0	0	0	11.1	0	0	5.5556	27.7778	0	0	0
XL	Tibeto-Burman	25	9.09	2.27	0	0	0	2.27	0	9.09	6.82	2.27	18.2	2.2727	18.1818	0	4.55	0
YJ	Tibeto-Burman	20	6.67	0	11.1	0	2.22	2.22	0	15.6	6.67	0	11.1	4.44	20	0	0	0
Mulam	Tai-Kadai	0	13.7	2	0	0	0	7.8	0	37.5	27.5	0	3.9	0	7.9	0	0	0
TaiwanAB	Austronesian	0	0	0	2.08	0	0	0	0	89.6	2.08	0	6.25	0	0	0	0	0
Vitenam	Austroasiatic	0	2.86	0	4.29	0	1.43	2.86	0	5.71	28.6	4.29	18.6	5.71429	15.7143	0	7.14	1.4
Han	Southern Han	0	0.61	0	6.06	0.61	0.61	10.3	0	9.7	16.4	0	24.8	1.81818	28.4849	0	0.61	0
Miao	Hmong-Mien	0	8.62	1.72	3.45	0	0	0	0	6.9	10.3	0	22.4	36.2069	10.3448	0	0	0
She	Hmong-Mien	0	0	0	0	0	0	0	0	1.96	35.3	0	0	56.8627	5.88235	0	0	0
Tujia	Tibeto-Burman	0	2.04	6.12	18.4	0	0	4.08	0	8.16	4.08	0	22.4	6.12245	24.4898	0	0	4.1
Yao	Hmong-Mien	0	1.67	20	0	0	0	0	0	1.67	23.3	0	0	48.3333	5	0	0	0
Han-Shandong	Northern Han	0	0	0	0	0	0	0	0	9.38	0	0	28.1	0	28.125	0	3.13	0
Han-Henan	Northern Han	0	0	0	0	0	0	0	0	10.7	0	0	32.1	0	14.2857	0	7.14	0
Han-Zhejiang	Southern Han	0	0	0	0	0	0	0	0	26	6	0	24	0	26	0	0	0
Han-jiangsu	Northern Han	1.82	0	0	0	0	0	0	0	16.4	3.64	0	23.6	3.63636	21.8182	0	1.82	0
Han-Shanghai	Southern Han	3.33	0	0	0	0	0	0	0	26.7	0	0	23.3	3.33333	16.6667	0	3.33	0
Tibetan-Yunnan	Tibeto-Burman	14.8	29.6	0	0	0	0	0	0	0	0	0	7.41	0	29.6296	0	0	0
Sui	Tai-Kadai	0	0	0	0	0	0	0	0	18	44	0	0	0	20	0	0	0
Mongolia	Altaic	0	0	0	46.7	0	0	13.3	0	0	2.22	0	11.1	0	17.7778	0	0	0
Han-heilongjiang	Northern Han	0	0	0	14.3	0	2.86	5.71	0	2.86	8.57	0	28.6	0	37.1429	0	0	0
Han-xinjiang	Northern Han	3.13	0	0	6.25	0	0	0	0	9.38	12.5	0	31.3	6.25	9.375	3.13	0	6.3
Hani	Tibeto-Burman	0	0	0	17.6	0	0	11.8	0	0	50	0	2.94	0	14.7059	0	0	0
Qiang	Tibeto-Burman	18.2	0	0	0	0	0	0	0	15.2	15.2	0	9.09	6.06061	21.2121	6.06	0	0
Yao-bama	Hmong-Mien	2.86	0	17.1	0	0	0	0	0	2.86	40	0	0	34.2857	0	0	0	0
Yao-liannan	Hmong-Mien	0	0	0	2.86	0	0	0	0	5.71	8.57	0	11.4	51.4286	20	0	0	0
Han-sichuan	Southern Han	0	0	0	11.8	0	0	2.94	0	14.7	17.6	0	23.5	0	29.4118	0	0	0
Han-gansu	Northern Han	6.67	0	0	20	0	10	6.67	3.33	6.67	3.33	0	20	0	16.6667	0	0	6.7
Han-meixian	Southern Han	0	0	0	8.57	0	0	2.86	0	20	14.3	0	31.4	5.71429	14.2857	0	0	0
Li-Xiao	Tai-Kadai	0	0	0	4.05	0	0	0	0	23	64.9	0	5.41	0	2.7027	0	0	0
Li-jiamao	Tai-Kadai	0	0	0	2	0	0	0	0	40	46	0	8	0	2	0	0	0
Li-Gei	Tai-Kadai	0	0	0	5.13	0	0	0	0	57.7	21.8	0	10.3	0	5.12821	0	0	0
Bai	Tibeto-Burman	2	4	6	0	0	0	0	0	6	14	0	8	4	34	4	0	0
Naxi	Tibeto-Burman	37.5	0	2.5	0	0	0	0	0	0	47.5	0	0	0	2.5	0	0	0
Pumi	Tibeto-Burman	70.2	2.13	2.13	0	0	0	0	0	4.26	0	0	2.13	0	6.38298	2.13	0	0
Tibetan-Yunnan2	Tibeto-Burman	28	8	4	0	0	0	0	0	0	4	0	6	4	34	0	0	0
Hakka	Southern Han	0.68	0	2.7	0	0	0	0	0	2.7	2.7	0	54.1	4.05405	16.2162	0	0.68	0
Han-guangdong	Southern Han	0	1.56	4.69	0	0	0	0	0	7.81	18.8	0	23.4	0	29.6875	0	1.56	0
Tibetan	Tibeto-Burman	33.3	16	0	2.67	0	1.33	0	1.33	0	0	0	1.33	0	32	0	0	6.7
Manchu	Altaic	0	0	0	26.9	0	1.92	0	5.77	3.85	5.77	3.85	23.1	0	15.3846	0	0	7.7
Ewenki	Altaic	0	0	0	43.9	0	0	0	0	2.44	7.32	2.44	9.76	0	14.6341	9.76	0	4.9
Oroqen	Altaic	0	0	0	91.3	0	0	4.35	0	0	4.35	0	0	0	0	0	0	0
Uygur	Altaic	4.41	0	1.47	5.88	4.41	10.3	0	0	2.94	0	0	4.41	0	5.88235	4.41	0	46
Mongolia2	Altaic	1.36	1.36	0	52.4	0.68	2.72	2.72	0.68	0.68	1.36	0	6.8	0	15.6463	2.72	0	4.1
Buryatia	Altaic	0	0	0	60.5	0	1.23	28.4	0	0	0	0	2.47	0	0	0	0	3.7
Yi	Tibeto-Burman	0	16.3	0	2.33	0	0	0	0	0	11.6	0	4.65	0	27.907	0	0	0
Kazak	Altaic	0	0	0	40	3.33	13.3	10	0	0	0	0	0	0	10	3.33	0	6.7
Tibetan-Qinghai	Tibeto-Burman	48.7	0	2.56	0	0	5.13	7.69	0	7.69	0	0	10.3	0	0	2.56	0	2.6
Zhuang	Tai-Kadai	0	11.1	0	12.7	0	0	6.35	4.76	19	23.8	0	6.35	4.7619	11.1111	0	0	0
Han-Taiwan	Southern Han	0.34	0	5.9	0	0	0	5.17	0.34	15.7	10.2	0	28.8	1.55172	30.1724	0	1.21	0.7
Tibetan-Nepal	Tibeto-Burman	22.8	28.2	0	2.56	0	0.6	4.49	0	0	0	0	3.2	0	30.7692	0	3.21	2.6

## Sheet: Y_HG_contribution
	PC1	PC2
D	0.0384011	0.00286688
D1	-0.170469	0.149325
C	-0.22947	-0.514979
C3	0.499057	0.00763785
G	0.831299	-0.129906
J	0.833339	-0.00516279
N	0.329556	0.02399
O	0.166684	0.221787
O1	-0.248527	-0.0957033
O2	-0.355177	-0.549238
O2b	0.0615113	0.392201
O3*	-0.20095	0.627963
O3a3b	-0.275724	-0.551759
O3a3c	-0.216557	0.595973
P	0.516924	-0.0500695
Q	-0.207993	0.547264
R	0.791213	-0.0371314

## Sheet: mt_PCA_HGfrequency
Population	linguistic subdivision	M*	M7	M8	C	Z	M9	E	M10	M11	M12	M13	D*	D4	D5	G*	G1a	G2	G3	N*	A	N9a	Y	R*	R9	B*	B4	B5	F*	F1	F2	F3	F4	HV	JT	U
BM	Tibeto-Burman	0.025	0.025	0	0	0	0.1	0	0	0.075	0	0	0	0.1	0.075	0.025	0	0.125	0.05	0	0.175	0	0	0.025	0.025	0	0.05	0	0	0.125	0	0	0	0	0	0
DB	Tibeto-Burman	0.022222	0.022222	0.022222	0.111111	0	0.022	0	0	0.022222	0	0	0	0.177778	0.066667	0.067	0	0.022222	0.044444	0	0.088889	0	0	0.022	0	0	0.022222	0.044444	0.066667	0.111111	0	0	0	0	0	0
XL	Tibeto-Burman	0.017391	0.026087	0	0.008696	0.017391	0.13	0	0	0	0.008696	0	0	0.13913	0.078261	0.017	0	0.06087	0.034783	0	0.095652	0.034783	0.009	0.043	0.008696	0	0.113043	0.034783	0.026087	0.026087	0.026087	0.008696	0	0	0	0
YJ	Tibeto-Burman	0.036649	0.010471	0.005236	0.08377	0.026178	0.068	0	0.031414	0	0.005236	0	0	0.136126	0.015707	0.021	0	0.052356	0.068063	0	0.167539	0.005236	0	0.021	0.062827	0	0.026178	0.015707	0.010471	0.068063	0.005236	0	0.010471	0	0	0.010471
Daur	Altaic	0	0.2	0	0.067	0.089	0	0	0	0	0	0	0.067	0.089	0.089	0	0.044	0.044	0	0	0.022	0.022	0.022	0.044	0	0	0.155556	0	0	0	0	0	0	0	0.044	0
Ewenki	Altaic	0	0	0	0.191	0.043	0	0	0	0	0	0	0.17	0.085	0.064	0	0	0.085	0	0	0.043	0	0	0	0	0	0.085106	0.021277	0	0.021277	0	0	0	0.085	0.106	0
Oroqen	Altaic	0	0	0	0.295	0.023	0	0	0	0	0	0	0.25	0.068	0.114	0	0	0.114	0	0.023	0.045	0	0	0	0	0	0.022727	0	0	0.045455	0	0	0	0	0	0
Kazak	Altaic	0.019	0.037736	0.018868	0.132	0.113	0.019	0	0	0	0	0	0.113	0.019	0	0.019	0.019	0.019	0	0.019	0.038	0.019	0	0	0	0	0.037736	0	0	0.056604	0.019	0	0	0.151	0.094	0.038
Uzbek	Altaic	0	0	0	0.017	0.017	0	0	0	0.017	0	0	0.138	0.052	0.034	0.017	0	0.034	0.017241	0.052	0.034	0.034	0.017	0.017	0	0	0.051724	0	0	0.017241	0.034	0	0.034	0.138	0.052	0.155
Uygur	Altaic	0	0.06383	0.06383	0.064	0	0	0	0	0	0	0	0.043	0.021	0.043	0	0	0.106	0.021277	0.064	0.043	0	0	0	0	0.021	0	0	0	0.06383	0	0	0	0.149	0.064	0.149
Mongolian_1	Altaic	0	0.020833	0	0.063	0.042	0.042	0	0.021	0	0	0	0.208	0.104	0.083	0	0	0.042	0	0	0.083	0.063	0	0	0.021	0	0.083333	0.020833	0	0.0625	0.021	0	0	0	0.021	0
Mongolian_2	Altaic	0	0.020408	0	0.102	0	0.02	0	0	0.02	0	0.02	0.102	0.082	0.02	0.041	0	0.122	0	0	0.082	0.02	0	0	0	0	0.020408	0	0	0.102041	0.082	0	0	0.061	0	0.082
Korean_1	Altaic	0	0.083333	0	0	0.063	0	0	0.063	0	0	0.021	0.083	0.146	0.104	0	0.021	0.125	0.020833	0	0.146	0.021	0	0	0	0	0.0625	0.041667	0	0	0	0	0	0	0	0
Korean_2	Altaic	0	0.072727	0.018182	0.055	0.018	0	0	0.036	0.018	0	0	0.164	0.109	0.055	0	0.018	0.036	0	0.018	0.109	0.036	0	0	0	0	0.072727	0	0	0.127273	0	0.036	0	0	0	0
Hui	Chinese	0	0.111111	0.022222	0.022	0.044	0.067	0	0	0.044	0	0	0.089	0.044	0.022	0.022	0.022	0.044	0	0	0.067	0	0	0.022	0	0	0.111111	0.044444	0	0.111111	0.022	0	0	0	0.044	0
Dongxiang	Altaic	0.01	0.03125	0	0.083	0.021	0.01	0	0.021	0.021	0	0.01	0.125	0.104	0.083	0	0.01	0.031	0.020833	0	0.073	0.021	0	0.021	0	0	0.09375	0.052083	0.042	0.0625	0.01	0.021	0.01	0	0	0.01
Bonan	Altaic	0.011	0.052632	0	0.021	0.011	0.011	0	0	0	0	0	0.189	0.032	0.032	0	0	0.053	0.052632	0	0.095	0.063	0	0.063	0	0	0.105263	0	0.032	0.084211	0.032	0.032	0	0	0	0.021
Yugur	Altaic	0	0	0.04	0.13	0	0.07	0	0	0	0	0.03	0.27	0.13	0	0	0	0.01	0.05	0	0.07	0	0	0.02	0.1	0	0.01	0.03	0.01	0.03	0	0	0	0	0	0
Sala	Altaic	0.01	0.020202	0.010101	0.051	0.02	0.101	0.01	0	0	0	0	0.101	0.02	0.02	0	0	0.03	0	0.02	0.04	0.061	0.04	0.03	0.01	0.02	0.161616	0.050505	0.01	0.070707	0.03	0	0.03	0	0	0.01
Pumi	Tibeto-Burman	0.029	0	0	0.229	0.029	0.057	0	0	0.029	0	0.057	0.143	0.029	0.057	0	0	0	0.057143	0	0.143	0.029	0	0	0	0	0.028571	0	0	0.028571	0.057	0	0	0	0	0
Naxi	Tibeto-Burman	0.111	0.022222	0	0.111	0.022	0	0	0	0	0	0.022	0.022	0	0	0	0	0.044	0.044444	0	0.089	0	0	0.022	0	0	0.177778	0.066667	0	0.222222	0.022	0	0	0	0	0
Va_2	Austroasiatic	0.083	0.055556	0	0	0	0.083	0	0	0	0.028	0	0.222	0.028	0	0	0	0	0	0.028	0	0	0	0	0	0	0	0.027778	0	0.444444	0	0	0	0	0	0
Tujia_1	Tibeto-Burman	0.061	0.060606	0	0.106	0	0.045	0	0.045	0	0	0	0.076	0	0.076	0	0	0.03	0.015152	0	0.136	0.03	0	0.015	0	0	0.106061	0.075758	0	0.075758	0.015	0.03	0	0	0	0
Tujia_2	Tibeto-Burman	0	0.032258	0	0.032	0	0.032	0	0.032	0	0	0	0.129	0	0.065	0	0	0.032	0	0	0	0.065	0	0.032	0	0	0.032258	0.064516	0	0.258065	0.065	0	0.097	0	0	0
Yi_1	Tibeto-Burman	0.1	0.125	0.025	0.025	0	0.075	0	0.025	0	0	0	0.125	0	0.05	0	0	0.025	0	0	0.1	0	0	0	0	0	0.175	0	0	0.1	0.05	0	0	0	0	0
Yi_2	Tibeto-Burman	0	0.0625	0	0	0	0	0	0	0	0	0	0.125	0	0.125	0	0	0	0	0	0.188	0	0	0	0	0	0.1875	0.0625	0	0.1875	0.063	0	0	0	0	0
Dai_1	Tai-Kadai	0	0.142857	0	0.048	0	0	0	0	0	0.048	0	0.048	0.095	0.048	0	0	0	0	0	0	0.095	0	0	0.048	0	0.142857	0.047619	0	0.238095	0	0	0	0	0	0
Dai_2	Tai-Kadai	0.026	0.157895	0	0.105	0	0	0	0	0	0	0	0.053	0	0.026	0	0	0	0	0	0.053	0	0	0.026	0.053	0.053	0.157895	0.105263	0	0.131579	0.053	0	0	0	0	0
Aini	Altaic	0.021	0.12766	0.042553	0.021	0.021	0	0	0.021	0.021	0	0	0.149	0.043	0.106	0	0	0.064	0	0	0.021	0	0	0.021	0.021	0.021	0.085106	0.021277	0	0.12766	0	0.021	0	0.021	0	0
Bai_1	Tibeto-Burman	0.075	0.1	0	0	0	0.05	0	0	0	0	0.05	0.125	0.025	0.025	0	0	0.1	0.05	0	0.05	0	0	0.075	0.025	0	0	0	0	0.15	0.1	0	0	0	0	0
Bai_2	Tibeto-Burman	0	0.052632	0	0	0	0.053	0	0	0	0	0.053	0.158	0	0	0	0	0.053	0	0	0.053	0	0	0.053	0	0	0.157895	0.052632	0.053	0.210526	0	0.053	0	0	0	0
Hani	Tibeto-Burman	0	0	0	0.03	0	0.03	0	0	0	0.03	0	0.091	0.061	0.091	0	0	0	0.090909	0	0.121	0	0.03	0	0.03	0	0.090909	0.090909	0.03	0.181818	0	0	0	0	0	0
Jino	Tibeto-Burman	0	0.166667	0	0	0	0.056	0	0.167	0	0.056	0	0	0	0.056	0	0.056	0	0	0	0.056	0.111	0	0	0	0	0.055556	0.055556	0	0.166667	0	0	0	0	0	0
Lahu_1	Tibeto-Burman	0	0.066667	0.066667	0.067	0	0	0	0	0	0	0	0.2	0	0	0	0	0	0.066667	0	0	0	0	0	0	0	0.2	0	0	0.333333	0	0	0	0	0	0
Lahu_2	Tibeto-Burman	0.188	0	0	0	0	0	0	0	0	0	0	0.063	0	0.031	0	0	0	0	0	0	0	0	0	0.125	0	0.25	0	0	0.3125	0.031	0	0	0	0	0
Lahu_3	Tibeto-Burman	0.029	0	0	0	0	0	0	0	0	0	0	0.029	0	0	0	0	0	0	0	0	0	0	0	0	0	0.028571	0	0	0.514286	0.371	0.029	0	0	0	0
Han_ Taiwan	Southern Han	0.006	0.122581	0.03871	0.032	0.013	0.019	0	0.026	0	0.013	0	0.123	0.039	0.09	0	0.006	0.026	0	0	0.065	0.026	0.013	0.006	0.026	0.006	0.129032	0.032258	0.006	0.090323	0.006	0.019	0	0	0	0
Han_ Anhui	Northern Han	0	0.047619	0.071429	0	0.048	0	0	0	0	0	0	0.071	0.048	0.071	0.024	0.024	0.024	0	0	0.119	0.048	0	0.024	0	0	0.119048	0.095238	0	0.119048	0	0.024	0	0	0	0
Han_ Fujian	Southern Han	0.019	0.185185	0.037037	0.037	0.074	0	0	0	0	0	0	0.093	0.037	0.037	0	0	0.019	0	0	0	0.056	0.019	0	0	0	0.055556	0.092593	0	0.203704	0.019	0	0.019	0	0	0
Han_ Guangdong_1	Southern Han	0.133	0.033333	0	0.033	0	0.033	0	0	0.033	0.067	0	0	0.067	0.1	0	0	0	0	0	0	0.067	0	0	0	0.033	0.166667	0	0	0.1	0.133	0	0	0	0	0
Han_ Guangdong_2	Southern Han	0	0.115942	0.028986	0	0	0	0.014	0.029	0	0.014	0	0.087	0	0.058	0	0	0.014	0	0.029	0	0.014	0	0.014	0	0	0.289855	0.014493	0	0.202899	0.043	0.014	0.014	0	0	0
Han_ Gansu	Northern Han	0.111	0.088889	0.066667	0	0.044	0.022	0	0.022	0	0	0	0.133	0.067	0	0.022	0	0.044	0	0.044	0.178	0	0.022	0	0	0	0	0	0.022	0.088889	0	0	0	0	0.022	0
Han_ Guangxi	Southern Han	0.038	0.153846	0	0.077	0	0	0	0	0	0	0	0.038	0.038	0.038	0	0	0.038	0.038462	0	0.038	0.038	0	0	0.038	0	0.192308	0.038462	0	0.153846	0	0.038	0	0	0	0
Han_ Hubei	Northern Han	0	0.095238	0.071429	0.024	0.071	0	0	0	0	0	0	0.048	0	0.048	0	0	0.024	0	0.024	0.167	0.071	0	0	0	0.024	0.095238	0.071429	0	0.119048	0.048	0	0	0	0	0
Han_ Hunan_2	Southern Han	0	0.125	0	0	0	0	0	0.125	0	0	0	0.063	0.125	0	0	0	0	0	0	0.063	0.188	0.063	0	0	0	0.1875	0	0	0	0	0.063	0	0	0	0
Han_ Jilin	Northern Han	0	0.098039	0	0.078	0	0	0	0	0	0	0	0.196	0.059	0.098	0	0.02	0	0.019608	0	0.137	0.098	0	0	0	0	0.058824	0	0	0.058824	0.059	0.02	0	0	0	0
Han_ Jiangsu	Northern Han	0.015	0.104478	0.044776	0.015	0.06	0.015	0	0	0	0	0	0.119	0.03	0.075	0	0	0	0	0.03	0.119	0.03	0	0	0.015	0	0.104478	0.074627	0	0.134328	0	0.015	0	0	0	0
Han_ Jiangxi	Southern Han	0	0.086957	0	0	0	0	0	0	0	0	0	0.13	0.043	0.087	0	0.043	0.043	0	0	0	0	0	0	0	0	0.086957	0.26087	0	0.217391	0	0	0	0	0	0
Han_ Liaoning_1	Northern Han	0.02	0.078431	0.078431	0.02	0.02	0.039	0	0.059	0	0	0	0.098	0.078	0.059	0	0	0.078	0	0	0.059	0.02	0.02	0.02	0	0	0.137255	0.039216	0	0.039216	0.02	0	0	0	0.02	0
Han_ Liaoning_2	Northern Han	0.039	0.058824	0.078431	0.02	0.059	0.02	0	0	0	0	0	0.137	0.059	0.02	0.039	0	0.02	0	0.059	0.059	0.039	0	0	0.02	0	0.078431	0.058824	0	0.117647	0	0	0	0	0	0.02
Han_ Neimeng	Northern Han	0.022	0.111111	0.022222	0.089	0.022	0.022	0	0.022	0	0	0	0.089	0.133	0.022	0	0	0	0.022222	0.022	0.044	0.067	0.022	0	0.022	0	0.088889	0.022222	0	0.066667	0.044	0	0	0	0.022	0
Han_ Qinghai	Northern Han	0.045	0.068182	0.068182	0.045	0.023	0.045	0	0	0	0	0	0.114	0.159	0.068	0	0	0.045	0	0.023	0.091	0.023	0	0	0	0	0.022727	0.022727	0.023	0.022727	0	0	0	0.068	0	0.023
Han_ Sichuan	Southern Han	0.029	0.114286	0.014286	0.014	0.029	0.029	0	0.014	0	0	0	0.157	0.043	0.029	0	0	0.043	0.028571	0	0.043	0.029	0.014	0	0.043	0	0.114286	0.1	0.014	0.1	0	0	0	0	0	0
Han_ Shandong_1	Northern Han	0	0.04	0.08	0	0	0.04	0	0.02	0.02	0	0	0.12	0.14	0.1	0	0	0.06	0	0	0.04	0.06	0.02	0.02	0	0.02	0.1	0	0	0.1	0.02	0	0	0	0	0
Han_ Shanghai_1	Southern Han	0	0.071429	0.089286	0.054	0.125	0	0	0.018	0	0	0	0.107	0.071	0.018	0	0.018	0	0	0.036	0.071	0.036	0	0	0.018	0	0.089286	0.017857	0	0.071429	0.018	0.018	0.018	0	0	0.018
Han_ Shanghai_2	Southern Han	0	0.066667	0.008333	0.075	0.025	0	0	0	0	0	0	0.183	0.058	0.092	0	0	0	0	0	0.117	0	0.025	0.042	0.008	0.025	0.066667	0.05	0	0.091667	0.025	0.008	0.008	0	0	0
Han_ Shaanxi_1	Northern Han	0.035	0.105882	0	0.059	0.024	0.024	0	0.024	0	0	0	0.176	0.082	0.094	0	0	0	0	0	0.082	0.035	0	0	0	0	0.035294	0.058824	0.012	0.117647	0	0	0	0	0.012	0.024
Han_ Shaanxi_2	Northern Han	0.019	0.056604	0.018868	0.019	0	0.057	0	0.038	0	0	0	0.17	0.075	0.038	0	0	0.038	0	0.038	0.075	0.019	0.019	0	0	0	0.075472	0.018868	0.019	0.075472	0.038	0.038	0.019	0	0.019	0.019
Han_Xinjiang	Northern Han	0	0.106383	0.042553	0.064	0.021	0.043	0	0	0.021	0	0	0.149	0.043	0.064	0	0	0.021	0	0	0.106	0	0.021	0	0.021	0	0.021277	0.06383	0	0.085106	0.043	0.043	0.021	0	0	0
Han_Yunnan_1	Southern Han	0.023	0.186047	0	0.047	0	0	0	0.023	0	0	0	0.047	0.047	0.047	0	0	0	0	0	0.047	0.07	0	0	0.023	0	0.116279	0.069767	0	0.162791	0.023	0.023	0	0.023	0	0
Han_ Yunnan_2	Southern Han	0.034	0.172414	0.017241	0.052	0.034	0.017	0	0	0	0	0	0.069	0.034	0.069	0.017	0.017	0.052	0	0	0.052	0	0.017	0	0	0	0.12069	0.051724	0	0.155172	0	0	0	0	0	0
Han_ Zhejiang	Southern Han	0.033	0.032787	0.032787	0.082	0.016	0.033	0	0.049	0	0	0	0.049	0.016	0.016	0.082	0	0.033	0.032787	0	0.049	0.066	0	0.016	0.016	0	0.180328	0.065574	0	0.065574	0.033	0	0	0	0	0
Nakchu_ Tibetan	Tibeto-Burman	0.018	0	0.005952	0.018	0.03	0.208	0	0.006	0	0	0.065	0.149	0.018	0.06	0.012	0.012	0.03	0.035714	0.006	0.125	0.012	0	0.006	0	0	0.017857	0.029762	0	0.113095	0.006	0	0	0	0	0.006
Shigatse_Tibetan	Tibeto-Burman	0.027	0	0.004545	0.073	0.009	0.236	0	0.014	0.018	0	0.045	0.1	0.032	0.009	0.009	0	0.018	0.036364	0.005	0.145	0	0	0.009	0.009	0	0.013636	0	0	0.122727	0.005	0	0	0.005	0.014	0.005
Tibet_ Tibetan	Tibeto-Burman	0.241	0	0	0.037	0	0	0	0	0.019	0	0.019	0.167	0	0	0.056	0	0.074	0	0.037	0.111	0	0	0	0	0.056	0	0	0	0.148148	0.019	0	0	0	0	0
Qinghai_ Tibetan_1	Tibeto-Burman	0.071	0	0	0.071	0	0.196	0	0.036	0.054	0	0	0.089	0.054	0	0	0.018	0.054	0.035714	0	0.196	0.018	0	0	0.018	0	0.017857	0	0	0.035714	0	0	0	0	0	0.018
Qinghai_ Tibetan_2	Tibeto-Burman	0.013	0.026316	0.013158	0.013	0.039	0.053	0	0.013	0	0	0.013	0.118	0.079	0.013	0.013	0	0.013	0.092105	0	0.118	0.013	0	0	0.026	0	0.078947	0.026316	0	0.131579	0.013	0	0.013	0.039	0	0.013
Yunnan_ Tibetan_1	Tibeto-Burman	0.057	0	0	0.057	0.029	0.057	0	0	0	0	0.229	0.029	0.029	0	0	0	0	0.114286	0	0.114	0	0	0	0	0	0.057143	0.114286	0	0	0.029	0	0	0	0	0
Yunnan_ Tibetan_2	Tibeto-Burman	0	0	0	0	0.25	0.167	0	0	0	0	0.167	0	0	0	0	0	0	0.041667	0	0.25	0	0	0	0	0	0	0	0	0.083333	0	0	0	0	0	0
Yunnan_ Tibetan_3	Tibeto-Burman	0	0	0	0	0	0.099	0	0.268	0	0	0.014	0.014	0.408	0.028	0.113	0	0	0	0	0.028	0	0	0	0	0	0.028169	0	0	0	0	0	0	0	0	0
Sichuan_ Tibetan	Tibeto-Burman	0.016	0.016129	0.016129	0.065	0.016	0.065	0	0	0.016	0.016	0	0.081	0.016	0.032	0.048	0.016	0.032	0.032258	0	0.081	0.048	0	0	0.032	0	0.145161	0.064516	0.016	0.112903	0	0	0.016	0	0	0
Gansu_ Tibetan	Tibeto-Burman	0.012	0.060241	0	0.084	0.036	0.12	0	0.036	0	0	0.024	0.072	0.036	0.024	0.024	0.012	0.048	0.012048	0.012	0.084	0.012	0.024	0	0.012	0	0.012048	0.060241	0	0.108434	0	0	0.012	0	0.012	0.012

## Sheet: mt_HG_contribution
	PC1	PC2
M*	0.045645	-0.22076
M7	-0.62339	0.278424
M8	-0.00797	0.377224
C	0.337124	0.10974
Z	0.289047	0.042572
M9	0.430502	-0.51119
E	-0.23759	0.123439
M10	-0.1226	-0.07398
M11	0.301179	-0.18762
M12	-0.35779	-0.10087
M13	0.382635	-0.48525
D*	0.06348	0.264142
D4	0.198763	-0.04309
D5	-0.24721	0.135155
G*	0.304015	-0.12689
G1a	-0.17714	0.077793
G2	0.415867	0.207273
G3	0.386713	-0.54947
N*	0.274664	0.611216
A	0.466538	-0.41486
N9a	-0.46625	0.163653
Y	-0.23866	0.19906
R*	-0.03259	-0.12393
R9	-0.10569	-0.24228
B*	-0.06068	0.127232
B4	-0.65004	0.023734
B5	-0.35018	-0.12983
F*	0.069856	-0.18597
F1	-0.4403	-0.13265
F2	-0.17987	-0.0448
F3	-0.37113	0.052498
F4	-0.07724	0.187702
HV	0.486913	0.684704
JT	0.401409	0.620913
U	0.461286	0.613549
